# Supplementary material for: Wnt/β-Catenin Pathway Is Involved in Cadmium-Induced Inhibition of Osteoblast Differentiation of Bone Marrow Mesenchymal Stem Cells
Source: Int J Mol Sci. 2019 Mar 26;20(6):1519. doi: 10.3390/ijms20061519 (PMC6471709; doi:10.3390/ijms20061519)
Supplement: Supplementary file 1 [file ijms-20-01519-s001.zip]

Archive with 4 entries (3 files):
- Supplementary Files/Figure S1.tif
- Supplementary Files/Table S1.docx
- Supplementary Files/Table S2.docx
- Supplementary Files/
